# Supplementary material for: Ecotoxicological Properties of Pure and Phosphorus-Containing Graphene Oxide Bidimensional Sheets in Daphnia magna
Source: Toxics. 2024 Mar 29;12(4):252. doi: 10.3390/toxics12040252 (PMC11054868; doi:10.3390/toxics12040252)
Supplement: Supplementary file 1 [file toxics-12-00252-s001.zip]

Archive with 9 entries (9 files):
- FiguraS1.png
- FiguraS2.png
- logo-mdpi-eps-converted-to.pdf
- main.aux
- main.log
- main.pdf
- main.synctex.gz
- main.tex
- toxics-logo-eps-converted-to.pdf
