# Supplementary material for: Ecotoxicological Properties of Pure and Phosphorus-Containing Graphene Oxide Bidimensional Sheets in Daphnia magna
Source: Toxics. 2024 Mar 29;12(4):252. doi: 10.3390/toxics12040252 (PMC11054868; doi:10.3390/toxics12040252)
Supplement: Supplementary file 1 [file toxics-12-00252-s001.zip › main.aux]

\relax 
\providecommand\babel@aux[2]{}
\@nameuse{bbl@beforestart}
\babel@aux{english}{}
\@writefile{lof}{\contentsline {figure}{\numberline {S1}{\ignorespaces (a) Dispersion of GO in different types of water (left: microalgae water, middle: commercial drinking water, right: ultrapure water), (b) Dispersion at a concentration of 1500 mg L$^{-1}$ of GOP (orange label) and GO (green label).}}{1}{}\protected@file@percent }
\@writefile{lof}{\contentsline {figure}{\numberline {S2}{\ignorespaces EDS spectrum for GO and GOP samples.}}{2}{}\protected@file@percent }
\gdef \@abspage@last{2}
