# Supplementary material for: Ecotoxicological Properties of Pure and Phosphorus-Containing Graphene Oxide Bidimensional Sheets in Daphnia magna
Source: Toxics. 2024 Mar 29;12(4):252. doi: 10.3390/toxics12040252 (PMC11054868; doi:10.3390/toxics12040252)
Supplement: Supplementary file 1 [file toxics-12-00252-s001.zip › main.log]

This is pdfTeX, Version 3.141592653-2.6-1.40.25 (TeX Live 2023) (preloaded format=pdflatex 2023.12.15)  1 APR 2024 14:51
entering extended mode
 \write18 enabled.
 %&-line parsing enabled.
**main.tex
(./main.tex
LaTeX2e <2022-11-01> patch level 1
L3 programming layer <2023-02-22>
(d:/texlive/2023/texlive/2023/texmf-dist/tex/latex/base/article.cls
Document Class: article 2022/07/02 v1.4n Standard LaTeX document class
(d:/texlive/2023/texlive/2023/texmf-dist/tex/latex/base/size10.clo
File: size10.clo 2022/07/02 v1.4n Standard LaTeX file (size option)
)
\c@part=\count185
\c@section=\count186
\c@subsection=\count187
\c@subsubsection=\count188
\c@paragraph=\count189
\c@subparagraph=\count190
\c@figure=\count191
\c@table=\count192
\abovecaptionskip=\skip48
\belowcaptionskip=\skip49
\bibindent=\dimen140
)
(d:/texlive/2023/texlive/2023/texmf-dist/tex/latex/base/inputenc.sty
Package: inputenc 2021/02/14 v1.3d Input encoding file
\inpenc@prehook=\toks16
\inpenc@posthook=\toks17
)
(d:/texlive/2023/texlive/2023/texmf-dist/tex/generic/babel/babel.sty
Package: babel 2023/02/13 3.86 The Babel package
\babel@savecnt=\count193
\U@D=\dimen141
\l@unhyphenated=\language87

(d:/texlive/2023/texlive/2023/texmf-dist/tex/generic/babel/txtbabel.def)
\bbl@readstream=\read2
\bbl@dirlevel=\count194

(d:/texlive/2023/texlive/2023/texmf-dist/tex/generic/babel-english/english.ldf
Language: english 2017/06/06 v3.3r English support from the babel system
Package babel Info: Hyphen rules for 'canadian' set to \l@english
(babel)             (\language0). Reported on input line 102.
Package babel Info: Hyphen rules for 'australian' set to \l@ukenglish
(babel)             (\language21). Reported on input line 105.
Package babel Info: Hyphen rules for 'newzealand' set to \l@ukenglish
(babel)             (\language21). Reported on input line 108.
))
(d:/texlive/2023/texlive/2023/texmf-dist/tex/generic/babel/locale/en/babel-engl
ish.tex
Package babel Info: Importing font and identification data for english
(babel)             from babel-en.ini. Reported on input line 11.
)
(d:/texlive/2023/texlive/2023/texmf-dist/tex/latex/geometry/geometry.sty
Package: geometry 2020/01/02 v5.9 Page Geometry

(d:/texlive/2023/texlive/2023/texmf-dist/tex/latex/graphics/keyval.sty
Package: keyval 2022/05/29 v1.15 key=value parser (DPC)
\KV@toks@=\toks18
)
(d:/texlive/2023/texlive/2023/texmf-dist/tex/generic/iftex/ifvtex.sty
Package: ifvtex 2019/10/25 v1.7 ifvtex legacy package. Use iftex instead.

(d:/texlive/2023/texlive/2023/texmf-dist/tex/generic/iftex/iftex.sty
Package: iftex 2022/02/03 v1.0f TeX engine tests
))
\Gm@cnth=\count195
\Gm@cntv=\count196
\c@Gm@tempcnt=\count197
\Gm@bindingoffset=\dimen142
\Gm@wd@mp=\dimen143
\Gm@odd@mp=\dimen144
\Gm@even@mp=\dimen145
\Gm@layoutwidth=\dimen146
\Gm@layoutheight=\dimen147
\Gm@layouthoffset=\dimen148
\Gm@layoutvoffset=\dimen149
\Gm@dimlist=\toks19
)
(d:/texlive/2023/texlive/2023/texmf-dist/tex/latex/graphics/graphicx.sty
Package: graphicx 2021/09/16 v1.2d Enhanced LaTeX Graphics (DPC,SPQR)

(d:/texlive/2023/texlive/2023/texmf-dist/tex/latex/graphics/graphics.sty
Package: graphics 2022/03/10 v1.4e Standard LaTeX Graphics (DPC,SPQR)

(d:/texlive/2023/texlive/2023/texmf-dist/tex/latex/graphics/trig.sty
Package: trig 2021/08/11 v1.11 sin cos tan (DPC)
)
(d:/texlive/2023/texlive/2023/texmf-dist/tex/latex/graphics-cfg/graphics.cfg
File: graphics.cfg 2016/06/04 v1.11 sample graphics configuration
)
Package graphics Info: Driver file: pdftex.def on input line 107.

(d:/texlive/2023/texlive/2023/texmf-dist/tex/latex/graphics-def/pdftex.def
File: pdftex.def 2022/09/22 v1.2b Graphics/color driver for pdftex
))
\Gin@req@height=\dimen150
\Gin@req@width=\dimen151
)
(d:/texlive/2023/texlive/2023/texmf-dist/tex/latex/url/url.sty
\Urlmuskip=\muskip16
Package: url 2013/09/16  ver 3.4  Verb mode for urls, etc.
)
(d:/texlive/2023/texlive/2023/texmf-dist/tex/latex/multirow/multirow.sty
Package: multirow 2021/03/15 v2.8 Span multiple rows of a table
\multirow@colwidth=\skip50
\multirow@cntb=\count198
\multirow@dima=\skip51
\bigstrutjot=\dimen152
)
(d:/texlive/2023/texlive/2023/texmf-dist/tex/latex/float/float.sty
Package: float 2001/11/08 v1.3d Float enhancements (AL)
\c@float@type=\count199
\float@exts=\toks20
\float@box=\box51
\@float@everytoks=\toks21
\@floatcapt=\box52
)
(d:/texlive/2023/texlive/2023/texmf-dist/tex/latex/tools/array.sty
Package: array 2022/09/04 v2.5g Tabular extension package (FMi)
\col@sep=\dimen153
\ar@mcellbox=\box53
\extrarowheight=\dimen154
\NC@list=\toks22
\extratabsurround=\skip52
\backup@length=\skip53
\ar@cellbox=\box54
)
(d:/texlive/2023/texlive/2023/texmf-dist/tex/latex/tools/longtable.sty
Package: longtable 2021-09-01 v4.17 Multi-page Table package (DPC)
\LTleft=\skip54
\LTright=\skip55
\LTpre=\skip56
\LTpost=\skip57
\LTchunksize=\count266
\LTcapwidth=\dimen155
\LT@head=\box55
\LT@firsthead=\box56
\LT@foot=\box57
\LT@lastfoot=\box58
\LT@gbox=\box59
\LT@cols=\count267
\LT@rows=\count268
\c@LT@tables=\count269
\c@LT@chunks=\count270
\LT@p@ftn=\toks23
)
(d:/texlive/2023/texlive/2023/texmf-dist/tex/latex/tools/hhline.sty
Package: hhline 2020/01/04 v2.04 Table rule package (DPC)
)
(d:/texlive/2023/texlive/2023/texmf-dist/tex/latex/tools/tabularx.sty
Package: tabularx 2020/01/15 v2.11c `tabularx' package (DPC)
\TX@col@width=\dimen156
\TX@old@table=\dimen157
\TX@old@col=\dimen158
\TX@target=\dimen159
\TX@delta=\dimen160
\TX@cols=\count271
\TX@ftn=\toks24
)
(d:/texlive/2023/texlive/2023/texmf-dist/tex/latex/fancyhdr/fancyhdr.sty
Package: fancyhdr 2022/11/09 v4.1 Extensive control of page headers and footers

\f@nch@headwidth=\skip58
\f@nch@O@elh=\skip59
\f@nch@O@erh=\skip60
\f@nch@O@olh=\skip61
\f@nch@O@orh=\skip62
\f@nch@O@elf=\skip63
\f@nch@O@erf=\skip64
\f@nch@O@olf=\skip65
\f@nch@O@orf=\skip66
)
(d:/texlive/2023/texlive/2023/texmf-dist/tex/latex/amsmath/amsmath.sty
Package: amsmath 2022/04/08 v2.17n AMS math features
\@mathmargin=\skip67

For additional information on amsmath, use the `?' option.
(d:/texlive/2023/texlive/2023/texmf-dist/tex/latex/amsmath/amstext.sty
Package: amstext 2021/08/26 v2.01 AMS text

(d:/texlive/2023/texlive/2023/texmf-dist/tex/latex/amsmath/amsgen.sty
File: amsgen.sty 1999/11/30 v2.0 generic functions
\@emptytoks=\toks25
\ex@=\dimen161
))
(d:/texlive/2023/texlive/2023/texmf-dist/tex/latex/amsmath/amsbsy.sty
Package: amsbsy 1999/11/29 v1.2d Bold Symbols
\pmbraise@=\dimen162
)
(d:/texlive/2023/texlive/2023/texmf-dist/tex/latex/amsmath/amsopn.sty
Package: amsopn 2022/04/08 v2.04 operator names
)
\inf@bad=\count272
LaTeX Info: Redefining \frac on input line 234.
\uproot@=\count273
\leftroot@=\count274
LaTeX Info: Redefining \overline on input line 399.
LaTeX Info: Redefining \colon on input line 410.
\classnum@=\count275
\DOTSCASE@=\count276
LaTeX Info: Redefining \ldots on input line 496.
LaTeX Info: Redefining \dots on input line 499.
LaTeX Info: Redefining \cdots on input line 620.
\Mathstrutbox@=\box60
\strutbox@=\box61
LaTeX Info: Redefining \big on input line 722.
LaTeX Info: Redefining \Big on input line 723.
LaTeX Info: Redefining \bigg on input line 724.
LaTeX Info: Redefining \Bigg on input line 725.
\big@size=\dimen163
LaTeX Font Info:    Redeclaring font encoding OML on input line 743.
LaTeX Font Info:    Redeclaring font encoding OMS on input line 744.
\macc@depth=\count277
LaTeX Info: Redefining \bmod on input line 905.
LaTeX Info: Redefining \pmod on input line 910.
LaTeX Info: Redefining \smash on input line 940.
LaTeX Info: Redefining \relbar on input line 970.
LaTeX Info: Redefining \Relbar on input line 971.
\c@MaxMatrixCols=\count278
\dotsspace@=\muskip17
\c@parentequation=\count279
\dspbrk@lvl=\count280
\tag@help=\toks26
\row@=\count281
\column@=\count282
\maxfields@=\count283
\andhelp@=\toks27
\eqnshift@=\dimen164
\alignsep@=\dimen165
\tagshift@=\dimen166
\tagwidth@=\dimen167
\totwidth@=\dimen168
\lineht@=\dimen169
\@envbody=\toks28
\multlinegap=\skip68
\multlinetaggap=\skip69
\mathdisplay@stack=\toks29
LaTeX Info: Redefining \[ on input line 2953.
LaTeX Info: Redefining \] on input line 2954.
)
(d:/texlive/2023/texlive/2023/texmf-dist/tex/latex/amsfonts/amssymb.sty
Package: amssymb 2013/01/14 v3.01 AMS font symbols

(d:/texlive/2023/texlive/2023/texmf-dist/tex/latex/amsfonts/amsfonts.sty
Package: amsfonts 2013/01/14 v3.01 Basic AMSFonts support
\symAMSa=\mathgroup4
\symAMSb=\mathgroup5
LaTeX Font Info:    Redeclaring math symbol \hbar on input line 98.
LaTeX Font Info:    Overwriting math alphabet `\mathfrak' in version `bold'
(Font)                  U/euf/m/n --> U/euf/b/n on input line 106.
))
(d:/texlive/2023/texlive/2023/texmf-dist/tex/latex/l3backend/l3backend-pdftex.d
ef
File: l3backend-pdftex.def 2023-01-16 L3 backend support: PDF output (pdfTeX)
\l__color_backend_stack_int=\count284
\l__pdf_internal_box=\box62
) (./main.aux)
\openout1 = `main.aux'.

LaTeX Font Info:    Checking defaults for OML/cmm/m/it on input line 22.
LaTeX Font Info:    ... okay on input line 22.
LaTeX Font Info:    Checking defaults for OMS/cmsy/m/n on input line 22.
LaTeX Font Info:    ... okay on input line 22.
LaTeX Font Info:    Checking defaults for OT1/cmr/m/n on input line 22.
LaTeX Font Info:    ... okay on input line 22.
LaTeX Font Info:    Checking defaults for T1/cmr/m/n on input line 22.
LaTeX Font Info:    ... okay on input line 22.
LaTeX Font Info:    Checking defaults for TS1/cmr/m/n on input line 22.
LaTeX Font Info:    ... okay on input line 22.
LaTeX Font Info:    Checking defaults for OMX/cmex/m/n on input line 22.
LaTeX Font Info:    ... okay on input line 22.
LaTeX Font Info:    Checking defaults for U/cmr/m/n on input line 22.
LaTeX Font Info:    ... okay on input line 22.

*geometry* driver: auto-detecting
*geometry* detected driver: pdftex
*geometry* verbose mode - [ preamble ] result:
* driver: pdftex
* paper: letterpaper
* layout: <same size as paper>
* layoutoffset:(h,v)=(0.0pt,0.0pt)
* modes: 
* h-part:(L,W,R)=(72.2698pt, 469.75539pt, 72.2698pt)
* v-part:(T,H,B)=(76.82234pt, 661.24214pt, 56.9055pt)
* \paperwidth=614.295pt
* \paperheight=794.96999pt
* \textwidth=469.75539pt
* \textheight=661.24214pt
* \oddsidemargin=-0.00018pt
* \evensidemargin=-0.00018pt
* \topmargin=-32.44765pt
* \headheight=12.0pt
* \headsep=25.0pt
* \topskip=10.0pt
* \footskip=30.0pt
* \marginparwidth=65.0pt
* \marginparsep=11.0pt
* \columnsep=10.0pt
* \skip\footins=9.0pt plus 4.0pt minus 2.0pt
* \hoffset=0.0pt
* \voffset=0.0pt
* \mag=1000
* \@twocolumnfalse
* \@twosidefalse
* \@mparswitchfalse
* \@reversemarginfalse
* (1in=72.27pt=25.4mm, 1cm=28.453pt)

(d:/texlive/2023/texlive/2023/texmf-dist/tex/context/base/mkii/supp-pdf.mkii
[Loading MPS to PDF converter (version 2006.09.02).]
\scratchcounter=\count285
\scratchdimen=\dimen170
\scratchbox=\box63
\nofMPsegments=\count286
\nofMParguments=\count287
\everyMPshowfont=\toks30
\MPscratchCnt=\count288
\MPscratchDim=\dimen171
\MPnumerator=\count289
\makeMPintoPDFobject=\count290
\everyMPtoPDFconversion=\toks31
)
(d:/texlive/2023/texlive/2023/texmf-dist/tex/latex/epstopdf-pkg/epstopdf-base.s
ty
Package: epstopdf-base 2020-01-24 v2.11 Base part for package epstopdf
Package epstopdf-base Info: Redefining graphics rule for `.eps' on input line 4
85.

(d:/texlive/2023/texlive/2023/texmf-dist/tex/latex/latexconfig/epstopdf-sys.cfg
File: epstopdf-sys.cfg 2010/07/13 v1.3 Configuration of (r)epstopdf for TeX Liv
e
))

LaTeX Font Warning: Font shape `OT1/cmr/bx/sc' undefined
(Font)              using `OT1/cmr/bx/n' instead on input line 44.


LaTeX Font Warning: Font shape `OT1/cmr/bx/scit' undefined
(Font)              using `OT1/cmr/bx/it' instead on input line 44.

LaTeX Font Info:    Trying to load font information for U+msa on input line 49.

(d:/texlive/2023/texlive/2023/texmf-dist/tex/latex/amsfonts/umsa.fd
File: umsa.fd 2013/01/14 v3.01 AMS symbols A
)
LaTeX Font Info:    Trying to load font information for U+msb on input line 49.


(d:/texlive/2023/texlive/2023/texmf-dist/tex/latex/amsfonts/umsb.fd
File: umsb.fd 2013/01/14 v3.01 AMS symbols B
)
Overfull \hbox (20.44896pt too wide) in paragraph at lines 49--58
[]\OT1/cmr/bx/n/10 F. Mendoza-Villa $[]$, Noemi-Raquel Checca-Huaman $[]$, Tain
ara L. G. Costa $[]$, []
 []


Overfull \hbox (9.60666pt too wide) in paragraph at lines 49--58
[]$  \OT1/cmr/m/n/10 Grupo de In-ves-ti-gaci^^Son de Nan-otec-nolog^^S^^Pa Apli
-cada Para la Bior-re-me-diaci^^Son Am-bi-en-tal, En-erg^^S^^Pa, Biomedic-
 []


Overfull \hbox (21.4448pt too wide) in paragraph at lines 49--58
\OT1/cmr/m/n/10 Santo, Vit^^Soria 29075-910, ES, Brazil; tainara.costa@edu.ufes
.br (T.L.G.C.); jair-c-cfre-itas@yahoo.com.br (J.C.C.F.) 
 []


Underfull \hbox (badness 10000) in paragraph at lines 49--58

 []

<FiguraS1.png, id=1, 825.83531pt x 275.52937pt>
File: FiguraS1.png Graphic file (type png)
<use FiguraS1.png>
Package pdftex.def Info: FiguraS1.png  used on input line 67.
(pdftex.def)             Requested size: 454.21083pt x 151.54161pt.
<FiguraS2.png, id=2, 444.91219pt x 453.19313pt>
File: FiguraS2.png Graphic file (type png)
<use FiguraS2.png>
Package pdftex.def Info: FiguraS2.png  used on input line 72.
(pdftex.def)             Requested size: 355.93022pt x 362.555pt.
<toxics-logo-eps-converted-to.pdf, id=4, 168.63pt x 54.2025pt>
File: toxics-logo-eps-converted-to.pdf Graphic file (type pdf)
<use toxics-logo-eps-converted-to.pdf>
Package pdftex.def Info: toxics-logo-eps-converted-to.pdf  used on input line 7
6.
(pdftex.def)             Requested size: 85.35826pt x 27.43697pt.
<logo-mdpi-eps-converted-to.pdf, id=5, 74.2775pt x 49.18375pt>
File: logo-mdpi-eps-converted-to.pdf Graphic file (type pdf)
<use logo-mdpi-eps-converted-to.pdf>
Package pdftex.def Info: logo-mdpi-eps-converted-to.pdf  used on input line 76.

(pdftex.def)             Requested size: 56.9055pt x 37.68246pt.
[1

{d:/texlive/2023/texlive/2023/texmf-var/fonts/map/pdftex/updmap/pdftex.map} <./
toxics-logo-eps-converted-to.pdf> <./logo-mdpi-eps-converted-to.pdf> <./FiguraS
1.png>]
File: toxics-logo-eps-converted-to.pdf Graphic file (type pdf)
<use toxics-logo-eps-converted-to.pdf>
Package pdftex.def Info: toxics-logo-eps-converted-to.pdf  used on input line 7
6.
(pdftex.def)             Requested size: 85.35826pt x 27.43697pt.
File: logo-mdpi-eps-converted-to.pdf Graphic file (type pdf)
<use logo-mdpi-eps-converted-to.pdf>
Package pdftex.def Info: logo-mdpi-eps-converted-to.pdf  used on input line 76.

(pdftex.def)             Requested size: 56.9055pt x 37.68246pt.
 [2 <./FiguraS2.png>] (./main.aux)

LaTeX Font Warning: Some font shapes were not available, defaults substituted.

 ) 
Here is how much of TeX's memory you used:
 4837 strings out of 476025
 76796 string characters out of 5787527
 1855382 words of memory out of 5000000
 25233 multiletter control sequences out of 15000+600000
 516167 words of font info for 47 fonts, out of 8000000 for 9000
 1141 hyphenation exceptions out of 8191
 57i,18n,62p,367b,369s stack positions out of 10000i,1000n,20000p,200000b,200000s
<d:/texlive/2023/texlive/2023/texmf-dist/fonts/type1/public/amsfonts/cm/cmbx1
0.pfb><d:/texlive/2023/texlive/2023/texmf-dist/fonts/type1/public/amsfonts/cm/c
mbx12.pfb><d:/texlive/2023/texlive/2023/texmf-dist/fonts/type1/public/amsfonts/
cm/cmbxti10.pfb><d:/texlive/2023/texlive/2023/texmf-dist/fonts/type1/public/ams
fonts/cm/cmcsc10.pfb><d:/texlive/2023/texlive/2023/texmf-dist/fonts/type1/publi
c/amsfonts/cm/cmmi7.pfb><d:/texlive/2023/texlive/2023/texmf-dist/fonts/type1/pu
blic/amsfonts/cm/cmr10.pfb><d:/texlive/2023/texlive/2023/texmf-dist/fonts/type1
/public/amsfonts/cm/cmr7.pfb><d:/texlive/2023/texlive/2023/texmf-dist/fonts/typ
e1/public/amsfonts/cm/cmsy7.pfb>
Output written on main.pdf (2 pages, 849041 bytes).
PDF statistics:
 66 PDF objects out of 1000 (max. 8388607)
 37 compressed objects within 1 object stream
 0 named destinations out of 1000 (max. 500000)
 21 words of extra memory for PDF output out of 10000 (max. 10000000)
