# Supplementary material for: Ecotoxicological Properties of Pure and Phosphorus-Containing Graphene Oxide Bidimensional Sheets in Daphnia magna
Source: Toxics. 2024 Mar 29;12(4):252. doi: 10.3390/toxics12040252 (PMC11054868; doi:10.3390/toxics12040252)
Supplement: Supplementary file 1 [file toxics-12-00252-s001.zip › main.tex]

\documentclass{article}
\usepackage[utf8]{inputenc}
\usepackage[english]{babel}
\usepackage[letterpaper, top =2.7cm, left=2.54cm, right=2.54cm, bottom=2.0 cm]{geometry}
\usepackage{graphicx}
\usepackage{url}
\usepackage{multirow}
\usepackage{float}
\usepackage{array}
\usepackage{longtable}
\usepackage{hhline}
\usepackage{tabularx}
\usepackage{fancyhdr}
\usepackage{graphics}
\usepackage{amsmath}
\usepackage{amssymb}
\usepackage{array}
\setcounter{MaxMatrixCols}{14}


\begin{document}

%\renewcommand{\figurename}{Figure S}
\renewcommand{\figurename}{Figure}
\renewcommand{\thefigure}{S\arabic{figure}}

\renewcommand{\chaptername}{Section}
\renewcommand{\thesection}{Section S\arabic{section}}

\renewcommand{\tablename}{Table}
\renewcommand{\thetable}{S\arabic{table}}

\lhead{\begin{picture}(0,0) \put(0,0){\includegraphics[width=30mm]{toxics-logo-eps-converted-to.pdf}} \end{picture}}
\rhead{\begin{picture}(0,0) \put(-56.7,0){\includegraphics[width=20mm]{logo-mdpi-eps-converted-to.pdf}} \end{picture}}
\renewcommand{\headrulewidth}{0.5pt}
\pagestyle{fancy}

\begin{flushleft}
{\scshape Supplementary Material}    
\end{flushleft}

\begin{center}
{\scshape {\huge \textbf{Supplementary Material for Ecotoxicological Properties of Pure and Phosphorus-Containing Graphene Oxide Bidimensional Sheets in \textit{Daphnia magna}}}}    
\end{center}

%\begin{center}

{ \textbf{F. Mendoza-Villa $^{1}$, Noemi-Raquel Checca-Huaman $^{2}$, Tainara L. G. Costa $^{3}$, \mbox{Jair C. C. Freitas $^{3}$} and Juan A. Ramos-Guivar $^{1,}$*}} \\
%\vspace{0.3 cm}
{ $^{1}$ \quad 
Grupo de Investigación de Nanotecnología Aplicada Para la Biorremediación Ambiental, Energía, Biomedicina y Agricultura (NANOTECH), Facultad de Ciencias Físicas, Universidad Nacional Mayor de San Marcos, Av. Venezuela Cdra 34 S/N, Ciudad Universitaria, Lima {15081}, Peru; freddy.mendoza1@unmsm.edu.pe \\
%\vspace{0.3cm}
 $^{2}$ \quad Centro Brasileiro de Pesquisas Físicas, Rio de Janeiro 22290-180, RJ, Brazil; {nomifsc@cbpf.br} \\
%\vspace{0.3cm}
 $^{3}$ \quad Laboratory of Carbon and Ceramic Materials, Department of Physics, Federal University of Espírito Santo, Vitória 29075-910, ES, Brazil; {tainara.costa@edu.ufes.br (T.L.G.C.); jairccfreitas@yahoo.com.br (J.C.C.F.)}} \\
%\vspace{0.3 cm}

% Contact information of the corresponding author
Correspondence: juan.ramos5@unmsm.edu.pe
%\end{center}
\vspace{1.0 cm}

\centering{\Large \textbf{Supplementary Figures}}

\begin{figure}[htb!]
\centering{\includegraphics[scale=0.55]{FiguraS1.png}}
\caption{(a) Dispersion of GO in different types of water (left: microalgae water, middle: commercial drinking water, right: ultrapure water), (b) Dispersion at a concentration of 1500 mg L$^{-1}$ of GOP (orange label) and GO (green label).}
\end{figure}

\begin{figure}[htb!]
\centering{\includegraphics[scale=0.8]{FiguraS2.png}}
\caption{EDS spectrum for GO and GOP samples.}
\end{figure}

\end{document}
